# Supplementary material for: Role of Different Members of the AGPAT Gene Family in Milk Fat Synthesis in Bubalus bubalis
Source: Genes (Basel). 2023 Nov 13;14(11):2072. doi: 10.3390/genes14112072 (PMC10671497; doi:10.3390/genes14112072)
Supplement: Supplementary file 1 [file genes-14-02072-s001.zip]

Archive with 1 entries (1 files):
- genes-2679713-supplementary.pdf
